# Supplementary material for: Synthesis and In Silico Docking Study towards M-Pro of Novel Heterocyclic Compounds Derived from Pyrazolopyrimidinone as Putative SARS-CoV-2 Inhibitors
Source: Molecules. 2022 Aug 19;27(16):5303. doi: 10.3390/molecules27165303 (PMC9416631; doi:10.3390/molecules27165303)
Supplement: Supplementary file 1 [file molecules-27-05303-s001.zip]

Archive with 1 entries (1 files):
- molecules-1867970-supplementary.pdf
